# Supplementary material for: Validating a Bayesian Spatio-Temporal Model to Predict La Crosse Virus Human Incidence in the Appalachian Mountain Region, USA
Source: Microorganisms. 2025 Apr 3;13(4):812. doi: 10.3390/microorganisms13040812 (PMC12029143; doi:10.3390/microorganisms13040812)
Supplement: Supplementary file 1 [file microorganisms-13-00812-s001.zip]

Archive with 1 entries (1 files):
- microorganisms-3540772-supplementary.pdf
